# Supplementary material for: Mutational topography reflects clinical neuroblastoma heterogeneity
Source: Cell Genom. 2023 Sep 7;3(10):100402. doi: 10.1016/j.xgen.2023.100402 (PMC10589636; doi:10.1016/j.xgen.2023.100402)
Supplement: Table S2. Reference etiologies of all the mutational signatures (SNV-, indel-, SV-, and CNA-based) identified in both the discovery (n = 114) and validation (n = 36) cohorts, related to Figures 2, 3, and 6 — The etiologies of each mutational signature have been obtained from the databases COSMIC (SNV- and indel-based signatures; https://cancer.sanger.ac.uk/signatures/) and SIGNAL (SV-based signatures; https://signal.mutationalsignatures.com/) and from Drews et al.8 (CNA-based signatures). The main etiologies are underlined for each signature. The asterisks (∗) show which signatures have been extracted only in the evaluation cohort. [file mmc3.xlsx]

## Sheet: Sheet1
Table S2. Reference etiologies of all the mutational signatures (SNV-, indel-, SV-, and CNA-based) identified in both the discovery (n = 114) and validation (n = 36) cohorts. Related to Figure 2,3,6. The etiologies of each mutational signature have been obtained from the databases COSMIC (SNV-, and indel-based signatures; https://cancer.sanger.ac.uk/signatures/), SIGNAL (SV-based signatures; http…
Variant type	Signature id	COSMIC/Signal etiology
SNV	SBS3	Defective homologous recombination-based DNA damage repair which manifests predominantly as small indels and genome rearrangements due to abnormal double strand break repair but also in the form of this base substitution signature. SBS3 is strongly associated with germline and somatic BRCA1 and BRCA2 mutations and BRCA1 promoter methylation in breast, pancreatic, and ovarian cancers. Together wit…
	SBS5	Unknown. SBS5 mutational burden is increased in bladder cancer samples with ERCC2 mutations and in many cancer types due to tobacco smoking. SBS5 is clock-like in that the number of mutations in most cancers and normal cells correlates with the age of the individual. Rates of acquisition of SBS5 mutations over time differ between different cancer types and different normal cell types. These diffe…
	SBS18	Damage by reactive oxygen species (ROS). Similar in profile to SBS36 which is associated with defective base excision repair due to MUTYH mutations.
	SBS40	Unknown. Numbers of mutations attributed to SBS40 are correlated with patients’ ages for some types of human cancer: clock-like nature.
Indel	ID1	Slippage during DNA replication of the replicated DNA strand. This signature is found in almost all samples, however, substantial number of mutations of this signature are found in cancers with DNA mismatch repair deficiency.
	ID2	Slippage during DNA replication of the template DNA strand. This signature is found in almost all samples, however, substantial number of mutations of this signature are found in cancers with DNA mismatch repair deficiency.
	ID4	Defective ribonucleotide excision repair in mammals is associated with the ID4 signature, with mutations occurring at a TNT sequence motif, implicating topoisomerase 1 (TOP1) activity at sites of genome-embedded ribonucleotides as a mechanistic basis. Such TOP1-mediated deletions occur somatically in cancer. (https://www.nature.com/articles/s41586-022-04403-y)
	ID5*	Unknown. The ID5 mutation burden is correlated with the age of cancer diagnosis and this clock-like behaviour suggests that ID5 mutations may accumulate in normal cells.
	ID6	Defective homologous recombination-based DNA damage repair, often due to inactivating BRCA1 or BRCA2 mutations, leading to non-homologous DNA end-joining activity.
	ID8	Appears to be caused by at least two underlying mechanisms. In the vast majority of tumours the aetiology is unknown, but may involve repair of DNA double strand breaks by non-homologous DNA end-joining mechanisms.
	ID9	Unknown.
CNA	CX1	Chromosome missegregation via defective mitosis and/or telomere dysfunction.
	CX2	Impaired homologous recombination (IHR).
	CX3	Impaired homologous recombination (IHR) with replication stress and impaired damage sensing.
	CX4*	PI3K-AKT-mediated toleration of whole-genome duplication.
	CX5	Impaired homologous recombination (IHR) with replication stress.
	CX6*	Chromosome missegregation via defective mitosis.
	CX7	Unknown.
	CX11	Replication stress.
	CX14	Chromosome missegregation via defective mitosis.
	CX15	Unknown.
SV	R6a	MDM2 mutations and CDK4 amplifications.
	R6b	MDM2 mutations, 17q21.33 mutations, and CDK4 amplifications.
	R8*	Unknown.
*Extracted only in the evaluation cohort (after filtering).
