# Supplementary material for: Mutational topography reflects clinical neuroblastoma heterogeneity
Source: Cell Genom. 2023 Sep 7;3(10):100402. doi: 10.1016/j.xgen.2023.100402 (PMC10589636; doi:10.1016/j.xgen.2023.100402)
Supplement: Table S3. Cosine similarity scores for SNV- and SV-based de novo extracted signatures in both the discovery (n = 114) and validation (n = 36) cohorts, related to Figure 2 — For the signatures extracted de novo (SNV- and SV-based), we compared their pattern with reference signatures from COSMIC and SIGNAL databases obtaining the cosine similarity scores included in this table. The last three columns correspond to the comparison between SV-based signatures from both cohorts (see also Figures S3E and S3F). [file mmc4.xlsx]

## Sheet: Sheet1
Table S3. Cosine similarity scores for SNV-, and SV-based de novo extracted signatures in both the discovery (n = 114) and validation (n = 36) cohorts. Related to Figure 2. For the signatures extracted de novo (SNV-, and SV-based) we compared their pattern with reference signatures from COSMIC and SIGNAL databases obtaining the cosine similarity scores included in this table. The last three colum…
DISCOVERY COHORT						EVALUATION COHORT						COMPARISON BETWEEN BOTH COHORTS
de novo signatures vs COSMIC SNV-based signatures			de novo signatures vs SIGNAL SV-based signatures			de novo signatures vs COSMIC SNV-based signatures			de novo signatures vs SIGNAL SV-based signatures			SV-based signatures from evaluation cohort vs SV-based signatures from discovery cohort
de novo signature	COSMIC signature	Cosine similarity	SIGNAL signatures	de novo signature	Cosine similarity	de novo signature	COSMIC signature	Cosine similarity	SIGNAL signatures	de novo signature	Cosine similarity	Discovery cohort signatures	Evaluation cohort signature	Cosine similarity
Sign.01	SBS18	0.984078	Ref.Sig.R6a	SV2	0.974865	Sign.01	SBS18	0.988042	Ref.Sig.R8	SV5_eval	0.995422	SV1	SV2_eval	0.985738
Sign.03	SBS40	0.920699	Ref.Sig.R6b	SV3	0.953585	Sign.01	SBS36	0.903895	Ref.Sig.R2	SV1_eval	0.971454	SV1	SV1_eval	0.951097
Sign.02	SBS5	0.906164	Ref.Sig.R2	SV1	0.935822	Sign.04	SBS40	0.89947	Ref.Sig.R18	SV4_eval	0.837054	SV5	SV3_eval	0.93061
Sign.01	SBS36	0.896149	Ref.Sig.R10	SV5	0.803901	Sign.02	SBS5	0.891039	Ref.Sig.R13	SV5_eval	0.792815	SV4	SV2_eval	0.846482
Sign.03	SBS3	0.882485	Ref.Sig.R11	SV4	0.799091	Sign.04	SBS3	0.880184	Ref.Sig.R19	SV4_eval	0.654326	SV5	SV1_eval	0.752483
Sign.03	SBS89	0.81668	Ref.Sig.R12	SV3	0.743487	Sign.04	SBS94	0.836088	Ref.Sig.R17	SV3_eval	0.639837	SV2/R6a	NA	NA
Sign.01	SBS29	0.809223	Ref.Sig.R3	SV5	0.710047	Sign.01	SBS29	0.810383	Ref.Sig.R16	SV4_eval	0.63203	SV3/R6b	NA	NA
Sign.02	SBS92	0.80858	Ref.Sig.R17	SV5	0.67885	Sign.02	SBS92	0.793503	Ref.Sig.R10	SV3_eval	0.626181	NA	SV4_eval	NA
Sign.02	SBS37	0.775979	Ref.Sig.R18	SV1	0.671211	Sign.04	SBS8	0.784982	Ref.Sig.R1	NA	NA	NA	SV5_eval	NA
Sign.03	SBS94	0.762506	Ref.Sig.R15	SV4	0.61403	Sign.04	SBS89	0.784222	Ref.Sig.R11	NA	NA
Sign.03	SBS8	0.752906	Ref.Sig.R4	NA	NA	Sign.03	SBS40	0.75838	Ref.Sig.R12	NA	NA
Sign.01	SBS4	0.734323	Ref.Sig.R1	NA	NA	Sign.04	SBS4	0.752547	Ref.Sig.R14	NA	NA
Sign.02	SBS40	0.728398	Ref.Sig.R7	NA	NA	Sign.04	SBS5	0.750565	Ref.Sig.R15	NA	NA
Sign.03	SBS5	0.725428	Ref.Sig.R5	NA	NA	Sign.03	SBS5	0.74531	Ref.Sig.R20	NA	NA
Sign.02	SBS12	0.715262	Ref.Sig.R8	NA	NA	Sign.03	SBS9	0.74149	Ref.Sig.R3	NA	NA
Sign.03	SBS4	0.707835	Ref.Sig.R9	NA	NA	Sign.02	SBS40	0.717568	Ref.Sig.R4	NA	NA
Sign.02	SBS3	0.702772	Ref.Sig.R13	NA	NA	Sign.01	SBS10c	0.714547	Ref.Sig.R5	NA	NA
Sign.02	SBS26	0.689179	Ref.Sig.R14	NA	NA	Sign.01	SBS4	0.703843	Ref.Sig.R6a	NA	NA
Sign.01	SBS10c	0.682552	Ref.Sig.R16	NA	NA	Sign.03	SBS3	0.695496	Ref.Sig.R6b	NA	NA
Sign.02	SBS25	0.679345	Ref.Sig.R19	NA	NA	Sign.01	SBS56	0.692932	Ref.Sig.R7	NA	NA
Sign.02	SBS46	0.678052	Ref.Sig.R20	NA	NA	Sign.01	SBS10d	0.679736	Ref.Sig.R9	NA	NA
Sign.01	SBS56	0.673622				Sign.04	SBS25	0.674689
Sign.03	SBS39	0.667644				Sign.02	SBS37	0.668529
Sign.01	SBS10d	0.660606				Sign.02	SBS3	0.663305
Sign.03	SBS25	0.645337				Sign.04	SBS92	0.661106
Sign.02	SBS93	0.630089				Sign.03	SBS93	0.657936
Sign.01	SBS45	0.620941				Sign.02	SBS58	0.657844
Sign.01	SBS8	0.61996				Sign.03	SBS89	0.656542
Sign.02	SBS58	0.616563				Sign.02	SBS25	0.647561
Sign.03	SBS92	0.613912				Sign.03	SBS37	0.626044
Sign.03	SBS35	0.612018				Sign.01	SBS10a	0.621007
Sign.02	SBS89	0.601063				Sign.04	SBS18	0.620916
Sign.01	SBS10a	0.597149				Sign.04	SBS39	0.619871
Sign.01	SBS14	0.592469				Sign.04	SBS35	0.61474
Sign.02	SBS44	0.58994				Sign.02	SBS26	0.613613
Sign.02	SBS9	0.589853				Sign.01	SBS8	0.612413
Sign.01	SBS94	0.574916				Sign.02	SBS89	0.610889
Sign.03	SBS18	0.573931				Sign.04	SBS29	0.609502
Sign.03	SBS50	0.572749				Sign.02	SBS12	0.604416
Sign.01	SBS24	0.570084				Sign.02	SBS93	0.598607
Sign.02	SBS16	0.568457				Sign.03	SBS92	0.593139
Sign.01	SBS38	0.566276				Sign.02	SBS16	0.593043
Sign.02	SBS57	0.563788				Sign.03	SBS41	0.591775
Sign.03	SBS29	0.561371				Sign.02	SBS44	0.590699
Sign.03	SBS42	0.559281				Sign.01	SBS14	0.590571
Sign.02	SBS85	0.553343				Sign.01	SBS24	0.590095
Sign.02	SBS41	0.549994				Sign.03	SBS25	0.58371
Sign.03	SBS24	0.546753				Sign.02	SBS41	0.583605
Sign.02	SBS94	0.545015				Sign.02	SBS57	0.582257
Sign.02	SBS88	0.538206				Sign.02	SBS9	0.581162
Sign.03	SBS32	0.536144				Sign.02	SBS46	0.57318
Sign.03	SBS30	0.532651				Sign.01	SBS40	0.568971
Sign.01	SBS40	0.525945				Sign.04	SBS42	0.566618
Sign.02	SBS32	0.513034				Sign.04	SBS50	0.564065
Sign.03	SBS58	0.507041				Sign.04	SBS24	0.559438
Sign.03	SBS51	0.502898				Sign.01	SBS94	0.556528
Sign.03	SBS93	0.499177				Sign.02	SBS88	0.553495
Sign.02	SBS6	0.498021				Sign.01	SBS45	0.547383
Sign.03	SBS31	0.492683				Sign.04	SBS32	0.547358
Sign.02	SBS39	0.482001				Sign.03	SBS57	0.538679
Sign.03	SBS44	0.480603				Sign.02	SBS6	0.537483
Sign.03	SBS36	0.475766				Sign.02	SBS94	0.531662
Sign.03	SBS86	0.464539				Sign.03	SBS94	0.521705
Sign.03	SBS10c	0.458968				Sign.03	SBS39	0.520802
Sign.02	SBS30	0.455088				Sign.03	SBS58	0.51639
Sign.01	SBS52	0.454324				Sign.04	SBS93	0.515159
Sign.03	SBS9	0.453775				Sign.02	SBS85	0.507556
Sign.03	SBS41	0.444681				Sign.02	SBS32	0.505996
Sign.02	SBS21	0.441736				Sign.04	SBS45	0.504639
Sign.01	SBS53	0.439263				Sign.04	SBS31	0.500072
Sign.03	SBS84	0.437669				Sign.04	SBS44	0.499289
Sign.03	SBS11	0.421809				Sign.04	SBS36	0.490326
Sign.01	SBS89	0.419473				Sign.04	SBS30	0.483257
Sign.02	SBS87	0.416049				Sign.03	SBS88	0.481224
Sign.02	SBS31	0.4157				Sign.02	SBS30	0.479894
Sign.03	SBS45	0.415575				Sign.04	SBS51	0.471626
Sign.03	SBS19	0.412673				Sign.04	SBS58	0.47111
Sign.02	SBS7d	0.412639				Sign.02	SBS39	0.47087
Sign.03	SBS20	0.405447				Sign.01	SBS38	0.470626
Sign.02	SBS51	0.405046				Sign.03	SBS44	0.467791
Sign.01	SBS59	0.404441				Sign.03	SBS55	0.460511
Sign.01	SBS3	0.403172				Sign.04	SBS38	0.459985
Sign.02	SBS8	0.402085				Sign.04	SBS10c	0.456977
Sign.03	SBS23	0.400887				Sign.04	SBS20	0.452663
Sign.02	SBS42	0.400693				Sign.01	SBS89	0.450202
Sign.03	SBS7b	0.399079				Sign.02	SBS87	0.450165
Sign.02	SBS15	0.399066				Sign.01	SBS52	0.444119
Sign.03	SBS47	0.389577				Sign.04	SBS84	0.441941
Sign.02	SBS1	0.388023				Sign.01	SBS3	0.438834
Sign.02	SBS84	0.385609				Sign.04	SBS9	0.435914
Sign.03	SBS57	0.380517				Sign.03	SBS8	0.431691
Sign.01	SBS25	0.375667				Sign.03	SBS28	0.431233
Sign.02	SBS10c	0.374667				Sign.04	SBS41	0.428645
Sign.01	SBS35	0.374478				Sign.02	SBS15	0.427168
Sign.02	SBS54	0.367384				Sign.04	SBS19	0.425551
Sign.02	SBS19	0.363739				Sign.01	SBS59	0.423848
Sign.01	SBS91	0.357655				Sign.04	SBS46	0.422684
Sign.02	SBS11	0.355886				Sign.03	SBS32	0.421647
Sign.03	SBS7a	0.353598				Sign.03	SBS51	0.419781
Sign.03	SBS14	0.346346				Sign.01	SBS25	0.417792
Sign.03	SBS85	0.345902				Sign.02	SBS31	0.417272
Sign.03	SBS46	0.345372				Sign.02	SBS51	0.416332
Sign.02	SBS50	0.339097				Sign.02	SBS1	0.416096
Sign.03	SBS38	0.33762				Sign.04	SBS53	0.416047
Sign.03	SBS7c	0.334806				Sign.03	SBS46	0.411271
Sign.02	SBS23	0.333956				Sign.04	SBS11	0.410462
Sign.03	SBS10d	0.332926				Sign.03	SBS26	0.408788
Sign.01	SBS20	0.328378				Sign.04	SBS86	0.408031
Sign.02	SBS47	0.327576				Sign.03	SBS85	0.405983
Sign.03	SBS6	0.322484				Sign.04	SBS23	0.401366
Sign.02	SBS7b	0.322467				Sign.03	SBS16	0.398845
Sign.02	SBS20	0.320401				Sign.03	SBS30	0.398
Sign.03	SBS56	0.320096				Sign.03	SBS10c	0.397929
Sign.01	SBS5	0.312468				Sign.03	SBS31	0.395987
Sign.02	SBS24	0.311913				Sign.02	SBS54	0.39406
Sign.01	SBS92	0.308337				Sign.03	SBS12	0.39143
Sign.02	SBS4	0.301274				Sign.03	SBS6	0.386659
Sign.02	SBS17a	0.300774				Sign.04	SBS14	0.384633
Sign.03	SBS53	0.298648				Sign.02	SBS10c	0.383414
Sign.03	SBS37	0.298535				Sign.03	SBS42	0.383092
Sign.02	SBS7c	0.297251				Sign.04	SBS47	0.381537
Sign.02	SBS35	0.292267				Sign.01	SBS5	0.380743
Sign.01	SBS49	0.288761				Sign.01	SBS35	0.379457
Sign.03	SBS13	0.28757				Sign.02	SBS8	0.376674
Sign.02	SBS18	0.287473				Sign.04	SBS7b	0.374753
Sign.02	SBS33	0.282645				Sign.04	SBS57	0.371949
Sign.03	SBS2	0.279238				Sign.02	SBS42	0.369687
Sign.03	SBS15	0.278631				Sign.03	SBS87	0.3676
Sign.01	SBS50	0.275275				Sign.04	SBS37	0.36629
Sign.03	SBS87	0.274063				Sign.02	SBS11	0.365763
Sign.02	SBS29	0.272883				Sign.03	SBS4	0.365354
Sign.02	SBS7a	0.272672				Sign.04	SBS85	0.364763
Sign.01	SBS42	0.2724				Sign.03	SBS35	0.362006
Sign.03	SBS22	0.270607				Sign.01	SBS91	0.361661
Sign.03	SBS52	0.269531				Sign.02	SBS84	0.360513
Sign.02	SBS86	0.26715				Sign.02	SBS47	0.360159
Sign.02	SBS10b	0.258081				Sign.03	SBS18	0.358841
Sign.03	SBS16	0.257622				Sign.04	SBS6	0.358156
Sign.01	SBS9	0.257517				Sign.03	SBS50	0.355636
Sign.03	SBS88	0.257043				Sign.03	SBS24	0.353639
Sign.01	SBS51	0.252499				Sign.01	SBS92	0.353126
Sign.03	SBS91	0.250996				Sign.01	SBS53	0.352363
Sign.01	SBS44	0.244026				Sign.02	SBS19	0.352067
Sign.03	SBS10a	0.239383				Sign.02	SBS7b	0.346778
Sign.02	SBS2	0.236979				Sign.03	SBS84	0.338254
Sign.03	SBS12	0.223173				Sign.03	SBS43	0.337589
Sign.02	SBS22	0.2211				Sign.04	SBS15	0.333439
Sign.01	SBS39	0.220205				Sign.02	SBS23	0.33191
Sign.01	SBS15	0.217303				Sign.04	SBS7a	0.331729
Sign.03	SBS27	0.207599				Sign.03	SBS29	0.329518
Sign.02	SBS27	0.203782				Sign.02	SBS50	0.328703
Sign.03	SBS90	0.202314				Sign.04	SBS12	0.327741
Sign.02	SBS14	0.201851				Sign.02	SBS21	0.317256
Sign.02	SBS43	0.201008				Sign.02	SBS20	0.316989
Sign.03	SBS34	0.199748				Sign.01	SBS20	0.316246
Sign.02	SBS34	0.197206				Sign.04	SBS87	0.315872
Sign.02	SBS36	0.194555				Sign.04	SBS7c	0.31034
Sign.01	SBS93	0.19449				Sign.02	SBS7d	0.308495
Sign.03	SBS26	0.192838				Sign.04	SBS10d	0.307872
Sign.01	SBS47	0.191008				Sign.01	SBS9	0.306899
Sign.01	SBS58	0.185099				Sign.02	SBS18	0.304524
Sign.02	SBS90	0.183914				Sign.03	SBS7c	0.304015
Sign.03	SBS55	0.183649				Sign.03	SBS1	0.302117
Sign.03	SBS7d	0.179197				Sign.03	SBS23	0.299973
Sign.02	SBS53	0.177388				Sign.03	SBS11	0.299394
Sign.03	SBS43	0.174535				Sign.01	SBS42	0.297912
Sign.01	SBS31	0.174329				Sign.02	SBS4	0.297648
Sign.02	SBS55	0.172338				Sign.03	SBS19	0.296812
Sign.03	SBS10b	0.170343				Sign.03	SBS47	0.295856
Sign.01	SBS87	0.16937				Sign.02	SBS24	0.295475
Sign.01	SBS46	0.162813				Sign.04	SBS16	0.2945
Sign.01	SBS32	0.162642				Sign.04	SBS56	0.294358
Sign.03	SBS54	0.156665				Sign.03	SBS15	0.292122
Sign.03	SBS28	0.156299				Sign.02	SBS33	0.289719
Sign.03	SBS49	0.153464				Sign.03	SBS86	0.286279
Sign.01	SBS10b	0.150959				Sign.03	SBS20	0.283533
Sign.02	SBS28	0.148714				Sign.01	SBS50	0.283092
Sign.03	SBS1	0.148133				Sign.02	SBS7c	0.282222
Sign.03	SBS33	0.141374				Sign.03	SBS7b	0.281942
Sign.01	SBS57	0.140505				Sign.04	SBS52	0.279606
Sign.01	SBS6	0.139117				Sign.02	SBS35	0.278503
Sign.02	SBS10d	0.135255				Sign.04	SBS88	0.276927
Sign.01	SBS16	0.133402				Sign.01	SBS44	0.276154
Sign.01	SBS41	0.129966				Sign.01	SBS51	0.275935
Sign.03	SBS17a	0.129445				Sign.02	SBS86	0.275675
Sign.01	SBS86	0.125619				Sign.03	SBS36	0.274981
Sign.02	SBS56	0.125158				Sign.02	SBS7a	0.273215
Sign.01	SBS1	0.123646				Sign.04	SBS22	0.272053
Sign.02	SBS38	0.122721				Sign.04	SBS26	0.270109
Sign.02	SBS45	0.120795				Sign.04	SBS2	0.265292
Sign.03	SBS21	0.119011				Sign.01	SBS39	0.263479
Sign.03	SBS59	0.118099				Sign.02	SBS29	0.260455
Sign.01	SBS13	0.114364				Sign.02	SBS28	0.257252
Sign.02	SBS13	0.113083				Sign.02	SBS10b	0.256495
Sign.02	SBS52	0.110277				Sign.01	SBS49	0.24577
Sign.02	SBS91	0.108329				Sign.03	SBS54	0.24408
Sign.03	SBS17b	0.104432				Sign.03	SBS60	0.241074
Sign.01	SBS88	0.102659				Sign.02	SBS34	0.240748
Sign.01	SBS85	0.100886				Sign.04	SBS91	0.239907
Sign.01	SBS37	0.0996143				Sign.03	SBS7d	0.23761
Sign.01	SBS84	0.0975888				Sign.04	SBS7d	0.236685
Sign.01	SBS48	0.0949219				Sign.04	SBS13	0.235518
Sign.02	SBS59	0.0914654				Sign.02	SBS17a	0.234663
Sign.01	SBS12	0.0881602				Sign.03	SBS21	0.230535
Sign.01	SBS7c	0.0879725				Sign.01	SBS93	0.226639
Sign.01	SBS27	0.0847437				Sign.01	SBS15	0.225495
Sign.01	SBS30	0.0843641				Sign.03	SBS10d	0.225322
Sign.02	SBS10a	0.0784347				Sign.03	SBS14	0.225279
Sign.03	SBS60	0.0751375				Sign.01	SBS58	0.223386
Sign.01	SBS54	0.0744951				Sign.01	SBS87	0.223247
Sign.01	SBS26	0.0736419				Sign.03	SBS56	0.214192
Sign.01	SBS7d	0.0729567				Sign.03	SBS10b	0.212428
Sign.01	SBS33	0.0722165				Sign.04	SBS27	0.211867
Sign.01	SBS43	0.0693283				Sign.02	SBS22	0.210928
Sign.01	SBS7b	0.0690021				Sign.01	SBS31	0.210193
Sign.01	SBS19	0.0679671				Sign.04	SBS90	0.209766
Sign.02	SBS60	0.0666003				Sign.04	SBS10b	0.20894
Sign.02	SBS17b	0.0659396				Sign.04	SBS10a	0.208336
Sign.01	SBS23	0.0650488				Sign.04	SBS21	0.208041
Sign.01	SBS34	0.0646866				Sign.02	SBS36	0.207316
Sign.01	SBS21	0.0623574				Sign.02	SBS90	0.205285
Sign.01	SBS11	0.0615229				Sign.04	SBS49	0.20508
Sign.01	SBS90	0.0589052				Sign.04	SBS1	0.204449
Sign.01	SBS22	0.0551365				Sign.02	SBS53	0.198552
Sign.03	SBS48	0.0547787				Sign.01	SBS46	0.197419
Sign.02	SBS49	0.0535084				Sign.01	SBS32	0.195723
Sign.01	SBS7a	0.0475286				Sign.03	SBS7a	0.195603
Sign.01	SBS55	0.0458162				Sign.01	SBS47	0.195164
Sign.02	SBS48	0.0337509				Sign.02	SBS2	0.193613
Sign.01	SBS2	0.0317172				Sign.04	SBS34	0.185307
Sign.01	SBS28	0.031214				Sign.01	SBS6	0.182295
Sign.01	SBS17a	0.0249047				Sign.03	SBS22	0.181654
Sign.01	SBS60	0.0167865				Sign.02	SBS43	0.181386
Sign.01	SBS17b	0.0160002				Sign.03	SBS17b	0.180204
						Sign.02	SBS27	0.178426
						Sign.02	SBS14	0.176216
						Sign.03	SBS17a	0.175578
						Sign.03	SBS45	0.174465
						Sign.03	SBS33	0.173053
						Sign.01	SBS10b	0.170645
						Sign.01	SBS57	0.170101
						Sign.02	SBS55	0.169923
						Sign.04	SBS54	0.164678
						Sign.01	SBS16	0.162942
						Sign.03	SBS53	0.162546
						Sign.03	SBS90	0.16245
						Sign.01	SBS41	0.162056
						Sign.01	SBS1	0.160777
						Sign.02	SBS10d	0.160029
						Sign.04	SBS43	0.159756
						Sign.01	SBS86	0.157236
						Sign.04	SBS17a	0.155913
						Sign.02	SBS56	0.154787
						Sign.03	SBS52	0.153928
						Sign.03	SBS27	0.153535
						Sign.03	SBS10a	0.15203
						Sign.03	SBS34	0.151195
						Sign.04	SBS33	0.148614
						Sign.03	SBS38	0.147142
						Sign.02	SBS52	0.143154
						Sign.02	SBS38	0.142345
						Sign.01	SBS37	0.141853
						Sign.04	SBS59	0.141853
						Sign.03	SBS91	0.141711
						Sign.02	SBS13	0.13878
						Sign.01	SBS13	0.138068
						Sign.03	SBS13	0.133387
						Sign.01	SBS30	0.1333
						Sign.02	SBS45	0.13221
						Sign.03	SBS2	0.130654
						Sign.01	SBS88	0.130283
						Sign.03	SBS59	0.128316
						Sign.02	SBS91	0.126805
						Sign.01	SBS85	0.126
						Sign.04	SBS55	0.124532
						Sign.01	SBS54	0.122295
						Sign.01	SBS84	0.122258
						Sign.01	SBS12	0.121555
						Sign.01	SBS26	0.117073
						Sign.01	SBS7b	0.1095
						Sign.01	SBS33	0.10587
						Sign.01	SBS7c	0.103161
						Sign.04	SBS28	0.101014
						Sign.01	SBS19	0.0992237
						Sign.01	SBS23	0.0983187
						Sign.01	SBS43	0.0963632
						Sign.02	SBS17b	0.0931077
						Sign.01	SBS11	0.0930722
						Sign.01	SBS48	0.092864
						Sign.01	SBS27	0.0917492
						Sign.02	SBS10a	0.0913675
						Sign.02	SBS60	0.086329
						Sign.01	SBS55	0.0854126
						Sign.01	SBS7d	0.0846965
						Sign.01	SBS21	0.083014
						Sign.01	SBS7a	0.0803724
						Sign.04	SBS17b	0.0753713
						Sign.01	SBS34	0.0726107
						Sign.02	SBS49	0.0720791
						Sign.02	SBS59	0.0681632
						Sign.01	SBS22	0.0603502
						Sign.03	SBS49	0.0592596
						Sign.04	SBS48	0.0548478
						Sign.01	SBS2	0.0526941
						Sign.01	SBS90	0.0512578
						Sign.01	SBS28	0.0474676
						Sign.01	SBS17a	0.0426555
						Sign.02	SBS48	0.0402336
						Sign.01	SBS60	0.0386846
						Sign.04	SBS60	0.0304312
						Sign.01	SBS17b	0.0303537
						Sign.03	SBS48	0.027513
