# Supplementary material for: Mutational topography reflects clinical neuroblastoma heterogeneity
Source: Cell Genom. 2023 Sep 7;3(10):100402. doi: 10.1016/j.xgen.2023.100402 (PMC10589636; doi:10.1016/j.xgen.2023.100402)
Supplement: Table S4. Evaluation of the differences in mutational activity between risk groups for all independent variant types in both discovery (n = 114) and evaluation (n = 36) cohorts, related to Figures 2A–2D — The exposure frequencies depicted in Figures 2A–2D are specified. Neuroblastoma risk groups correspond to HR MNA (high-risk MYCN-amplified), HR non-MNA (high-risk non-MYCN-amplified), and non-HR (non-high-risk). Significance is established at p < 0.05. [file mmc5.xlsx]

## Sheet: Sheet1
Table S4. Evaluation of the differences in mutational activity between risk groups for all independent variant types in both discovery (n = 114) and evaluation (n = 36) cohorts. Related to Figure 2A-D. The exposure frequencies depicted in Figure 2A-D are specified in this table. Neuroblastoma risk groups correspond to HR MNA: high-risk MYCN-amplified; HR non-MNA: high-risk non-MYCN-amplified; non…
DISCOVERY COHORT									VALIDATION COHORT
Signature ID	Variant type	Risk group exposure frequencies (%)			Differences in exposure frequencies between groups (p-values)				Signature ID	Variant type	Risk group exposure frequencies (%)			Differences in exposure frequencies between groups (p-values)
					Kruskal-Wallis test	Wilcoxon rank-sum test								Kruskal-Wallis test	Wilcoxon rank-sum test
		HR MNA	HR non-MNA	non-HR		HR MNA vs HR non-MNA	HR MNA vs non-HR	HR non-MNA vs non-HR			HR MNA	HR non-MNA	non-HR		HR MNA vs HR non-MNA	HR MNA vs non-HR	HR non-MNA vs non-HR
SBS3	SNV	4.02702	22.7856	14.5889	3.981e-10	6e-09	5.4e-05	9.4e-05	SBS3	SNV	4.46793	21.22	5.91965	0.0004345	0.00095	0.83071	0.00116
SBS5	SNV	29.1857	16.6716	50.989	1.168e-10	0.0123	0.00033	2.4e-10	SBS5	SNV	39.4734	31.6481	60.0718	0.0005606	0.177	0.0048	0.0039
SBS18	SNV	65.596	19.4935	20.9121	3.067e-12	0.00019	1.8e-09	3.4e-07	SBS18	SNV	48.6965	29.8659	12.7145	2.622e-05	0.02285	0.00018	0.00447
SBSB40	SNV	1.19128	41.0494	13.51	2.926e-07	1.6e-07	0.00024	0.01692	SBSB40	SNV	7.36215	17.266	21.2941	0.006263	0.027	0.013	0.375
ID1	indel	18.3626	7.11243	3.82942	4.261e-08	0.00025	1.5e-06	0.00025	ID2	indel	11.9783	6.73332	5.70412	0.005807	0.0418	0.0083	0.4813
ID2	indel	14.1244	6.62635	3.18019	1.101e-08	0.00044	5.6e-07	8.7e-05	ID4	indel	28.8109	29.0429	33.0028	0.5733	1	0.78	0.78
ID4	indel	33.365	33.6684	51.6889	0.0001712	0.79096	0.00168	0.00085	ID5	indel	16.3093	17.5745	17.3817	0.9836	0.93	0.93	0.93
ID6	indel	10.3408	17.1248	16.0095	0.0173	0.018	0.031	0.565	ID6	indel	13.1797	18.0725	17.2571	0.0492	0.065	0.065	0.52
ID8	indel	11.5043	10.5801	13.2149	0.4524	0.59	0.67	0.59	ID9	indel	29.7217	28.5768	26.6544	0.6902	1	0.75	0.75
ID9	indel	12.3029	24.8879	12.0771	7.939e-07	3.7e-05	0.46	6.7e-06	CX1	CNA	84.9787	79.9646	84.9141	0.193	0.721	0.721	0.072
ID1+ID2	indel	32.487	13.7388	7.00961	8.158e-09	0.0002	4.4e-07	0.00012	CX2	CNA	1.09632	2.45047	1.79252	0.3904	0.54	0.54	0.54
CX1	CNA	68.0861	60.3329	72.1833	0.00719	0.2415	0.3567	0.0044	CX3	CNA	8.17102	12.9591	7.11653	0.08945	0.425	0.785	0.086
CX2	CNA	1.88298	2.47931	2.89499	0.09325	0.72	0.13	0.13	CX4	CNA	1.48894	0.39247	1.87065	0.1032	0.7	0.44	0.12
CX3	CNA	13.4296	23.0414	13.4314	0.004224	0.0209	0.5617	0.0083	CX6	CNA	1.32954	0.656199	2.07766	0.1418	0.48	0.48	0.16
CX5	CNA	6.19549	4.0511	2.44053	0.03262	0.037	0.037	0.812	CX14	CNA	1.0554	0.912133	1.75188	0.6079	0.8	0.8	0.8
CX7	CNA	4.02347	2.72603	2.55235	0.01136	0.0059	0.0318	0.7375	CX15	CNA	1.88005	2.66507	0.476677	0.07735	0.591	0.591	0.053
CX11	CNA	3.43493	1.4554	0.873815	0.002406	0.0047	0.0032	0.881	SV1_eval	SV	24.676	27.2361	31.5087	0.3672	0.67	0.45	0.67
CX14	CNA	1.48448	2.34945	3.921	0.001206	0.2781	0.0036	0.0091	SV2_eval	SV	44.5618	39.809	52.3858	0.5506	0.94	0.77	0.77
CX15	CNA	1.46295	3.56449	1.70266	0.08933	0.11	0.61	0.11	SV3_eval	SV	8.79001	32.9549	6.94822	0.02594	0.091	0.464	0.027
CX1+CX14	CNA	69.5705	62.6823	76.1043	0.001126	0.161	0.12487	0.00091	SV4_eval	SV	21.9721	0	0	0.003672	0.048	0.012	-
CX5+CX7+CX11	CNA	13.6539	8.23253	5.86669	0.00392	0.0044	0.0044	0.7412	SV5_eval/R8	SV	0	0	9.15733	0.2765	-	0.34	0.34
SV1	SV	29.1955	13.7897	48.7188	3.745e-05	0.021	0.033	6.2e-05
SV2/R6a	SV	3.04294	4.08571	1.54721	0.3844	0.66	0.66	0.5
SV3/R6b	SV	18.7702	5.09638	1.3105	3.094e-05	0.0073	4.1e-05	0.0834
SV4	SV	18.1867	14.9906	12.2593	0.2932	0.48	0.37	0.48
SV5	SV	30.8047	62.0376	30.0417	2.469e-05	0.00045	0.70949	0.0001
SV2/R6a+SV3/R6b	SV	21.8131	9.18209	2.85771	0.0001101	0.025	7.7e-05	0.045
