# Supplementary material for: Mutational topography reflects clinical neuroblastoma heterogeneity
Source: Cell Genom. 2023 Sep 7;3(10):100402. doi: 10.1016/j.xgen.2023.100402 (PMC10589636; doi:10.1016/j.xgen.2023.100402)
Supplement: Table S5. Evaluation of the differences in SNV-based mutational signature activity between risk groups in high/low cancer cell fraction (CCF), related to Figure 2F — The mutational signature activity has been obtained using TrackSigFreq in the validation cohort (n = 36). CCF, cancer cell fraction. Neuroblastoma risk groups correspond to HR MNA (high-risk MYCN-amplified), HR non-MNA (high-risk non-MYCN-amplified), and non-HR (non-high-risk). Significance is established at p < 0.05. [file mmc6.xlsx]

## Sheet: Sheet1
Table S5. Evaluation of the differences in SNV-based mutational signature activity between risk groups in high/low cancer cell fraction (CCF). Related to Figure 2F. The mutational signature activity has been obtained using TrackSigFreq in the validation cohort (n = 36). CCF stands for cancer cell fraction. Neuroblastoma risk groups correspond to HR MNA: high-risk MYCN-amplified; HR non-MNA: high-…
		HIGH CANCER CELL FRACTION (CCF)							LOW CANCER CELL FRACTION (CCF)
Signature ID	Variant type	Risk group exposure frequencies (%)			Differences in exposure frequencies between groups (p-values)				Risk group exposure frequencies (%)			Differences in exposure frequencies between groups (p-values)				CCF levels exposure frequencies (%)		Differences in exposure frequencies between HIGH vs LOW CCF (p-values)
					Kruskal-Wallis test	Wilcoxon rank-sum test						Kruskal-Wallis test	Wilcoxon rank-sum test					Kruskal-Wallis test	Wilcoxon rank-sum test
		HR MNA	HR non-MNA	non-HR		HR MNA vs HR non-MNA	HR MNA vs non-HR	HR non-MNA vs non-HR	HR MNA	HR non-MNA	non-HR		HR MNA vs HR non-MNA	HR MNA vs non-HR	HR non-MNA vs non-HR	High CCF	Low CCF		HIGH vs LOW CCF
SBS3	SNV	9.72296	30.1199	11.7689	0.0004616	9.5e-05	0.94541	0.00027	3.35313	8.26779	4.77028	0.01873	0.012	0.146	0.146	15.1649	5.07512	6.385e-05	3.8e-05
SBS5	SNV	24.4363	18.6305	52.9038	0.0003915	0.73449	0.00272	0.00024	58.0959	61.9964	75.7479	0.01502	0.571	0.025	0.057	35.7983	66.808	8.102e-07	2e-07
SBS18	SNV	60.3103	40.7955	22.6943	0.0001849	0.03142	0.00018	0.01612	28.4078	18.6823	7.26025	0.0002558	0.27	0.0001	0.013	39.2554	16.8477	3.086e-05	1.7e-05
SBSB40	SNV	5.5304	10.4541	12.6331	0.07128	0.147	0.099	0.742	10.1432	11.0535	12.2184	0.8495	1	1	1	9.78133	11.2678	0.485	0.49
