# Supplementary material for: Mutational topography reflects clinical neuroblastoma heterogeneity
Source: Cell Genom. 2023 Sep 7;3(10):100402. doi: 10.1016/j.xgen.2023.100402 (PMC10589636; doi:10.1016/j.xgen.2023.100402)
Supplement: Table S6. MYCN-amplification validation through FISH, compared with MYCN-including ecDNA inferred with computational methods in the discovery cohort (n = 114), related to Figures 3A, 3B, 4, and 5 — ecDNA, circular extrachromosomal DNA; HSR, homogeneously staining region. [file mmc7.xlsx]

## Sheet: Sheet1
Table S6. MYCN-amplification validation through FISH, compared with MYCN-including ecDNA inferred with computational methods in the discovery cohort (n = 114). Related to Figure 3A-B,4,5. ecDNA stands for circular extrachromosomal DNA. HSR stands for Homogeneously Staining Region.
Patient id	MYCN amplification FISH confirmation	Amplicon state (FISH)	MYCN-including ecDNA computational inference
CB2001	Yes	ecDNA	Yes
CB2013	Yes	HSR/ecDNA	Yes
CB2022	Yes	ecDNA	Yes
CB2024	Yes	ecDNA	No
CB2025	Yes	HSR/ecDNA	Yes
CB2027	Yes	ecDNA	Yes
CB2030	Yes	ecDNA	Yes
CB2031	Yes	ecDNA	No
CB2034	Yes	HSR/ecDNA	Yes
CB2040	Yes	ecDNA	Yes
CB2042	Yes	ecDNA	No
CB2043	Yes	HSR	Yes
CB2045	Yes	ecDNA	No
CB2050	Yes	ecDNA	Yes
NBL26	Yes	ecDNA	Yes
NBL27	Yes	ecDNA	Yes
NBL28	Yes	ecDNA	Yes
NBL29	Yes	ecDNA	Yes
NBL30	Yes	ecDNA	Yes
NBL31	Yes	ecDNA	No
NBL32	Yes	ecDNA	Yes
NBL33	Yes	ecDNA	Yes
NBL34	Yes	ecDNA	Yes
NBL42	Yes	ecDNA	Yes
