# Supplementary material for: Mutational topography reflects clinical neuroblastoma heterogeneity
Source: Cell Genom. 2023 Sep 7;3(10):100402. doi: 10.1016/j.xgen.2023.100402 (PMC10589636; doi:10.1016/j.xgen.2023.100402)
Supplement: Table S7. Evaluation of the differences in complex rearrangements between risk groups in the discovery cohort (n = 114), related to Figure 4D — The frequencies depicted in Figure 4D are specified along with the counts illustrated by Figure S5A. Neuroblastoma risk groups correspond to HR MNA (high-risk MYCN-amplified), HR non-MNA (high-risk non-MYCN-amplified), and non-HR (non-high-risk). Significance is established at p < 0.05. CR, complex rearrangement. [file mmc8.xlsx]

## Sheet: Sheet1
Table S7. Evaluation of the differences in complex rearrangements between risk groups in the discovery cohort (n = 114). Related to Figure 4D. The frequencies depicted in Figure 4D are specified in this table along the counts illustrated by Figure S5A. Neuroblastoma risk groups correspond to HR MNA: high-risk MYCN-amplified; HR non-MNA: high-risk non-MYCN-amplified; non-HR: non-high-risk. Signifi…
CR type	Risk group CR frequencies (%)			Risk group CR counts corrected by num. patients			Differences in CR counts between groups (p-values)
							Kruskal-Wallis test	Wilcoxon rank-sum test
	HR MNA	HR non-MNA	non-HR	HR MNA	HR non-MNA	non-HR		HR MNA vs HR non-MNA	HR MNA vs non-HR	HR non-MNA vs non-HR
bfb	2.19298	1.92308	0	0.0833333	0.0243902	0	0.1144	0.29	0.13	0.29
chromoplexy	0.877193	10.0345	0	0.0416667	0.390244	0	0.03466	0.279	0.242	0.038
chromothripsis	0.75188	2.5641	0	0.0416667	0.0487805	0	0.3116	0.91	0.24	0.24
Clustered-rearrangement	0	8.30868	16.6667	0	0.121951	0.0204082	0.04394	0.12	0.5	0.12
Complex-non-cyclic	5.80201	24.0533	66.6667	0.25	0.414634	0.0816327	0.08198	0.664	0.176	0.085
ecDNA	86.8672	13.7574	0	1.75	0.146342	0	2.343e-14	1.3e-07	3.8e-12	0.006
pyrgo	0.877193	0	0	0.0416667	0	0	0.1534	0.2	0.2	-
rigma	0	4.48718	0	0	0.0487805	0	0.1659	0.29	-	0.25
tic	2.63158	34.8718	16.6667	0.0416667	0.414634	0.0204082	0.0001645	0.02157	0.61824	0.00077
