# Supplementary material for: Mutational topography reflects clinical neuroblastoma heterogeneity
Source: Cell Genom. 2023 Sep 7;3(10):100402. doi: 10.1016/j.xgen.2023.100402 (PMC10589636; doi:10.1016/j.xgen.2023.100402)
Supplement: Table S8. Evaluation of the clustering of patients in the different mutational scenarios, related to Figure 6A — The concordance coefficient (in percentage) established the proportion of patients that have been correctly classified according to the mutational scenario-risk group association: high-risk MYCN-amplified patients in scenario #1, high-risk non-MYCN-amplified patients in scenario #2, and non-high-risk patients in scenario #3. [file mmc9.xlsx]

## Sheet: Sheet1
Table S8. Evaluation of the clustering of patients in the different mutational scenarios. Related to Figure 6A. The concordance coefficient (in percentage) established the proportion of patients that have been correctly classified according to the mutational scenario – risk group association: high-risk MYCN-amplified patients in scenario #1, high-risk non-MYCN-amplified in scenario #2, and non-hi…
	High-risk MYCN-amplified	High-risk non-MYCN-amplified	non-high-risk
Scenario #1	20	3	1
Scenario #2	1	33	7
Scenario #3	3	5	41
Concordance (%)	83.3333	80.4878	83.6735
