# Supplementary material for: Mutational topography reflects clinical neuroblastoma heterogeneity
Source: Cell Genom. 2023 Sep 7;3(10):100402. doi: 10.1016/j.xgen.2023.100402 (PMC10589636; doi:10.1016/j.xgen.2023.100402)
Supplement: Table S9. Homologous recombination deficiency analysis in the discovery cohort (n = 114), related to Figures 3A and 3C–3E — Spearman correlation between mutational signatures activity, complex rearrangements frequency, and mutations in homologous recombination repair genes and HRDetect probability score. [file mmc10.xlsx]

## Sheet: Sheet1
Table S9. Homologous recombination deficiency analysis in the discovery cohort (n = 114). Related to Figure 3A,C-E. Spearman correlation between mutational signatures activity, complex rearrangements frequency and mutations in homologous recombination repair genes and HRDetect probability score.
	Spearman correlation coefficient
Signatures and complex rearrangements	HRR mutated genes	HRDetect probability score
SBS3	0.32	0.421793
SBS5	-0.02	-0.00953774
SBS18	-0.16	-0.0635958
SBS40	0.14	-0.0398975
ID1	-0.05	0.117823
ID2	0.11	0.0288118
ID4	-0.18	-0.320878
ID6	0.2	0.684393
ID8	0.16	0.517324
ID9	0.26	0.378447
CX1	-0.05	-0.173846
CX2	0.14	-0.0369834
CX3	-0.03	0.124452
CX5	-0.01	0.128925
CX7	-0.11	0.195842
CX11	0.05	0.132549
CX14	-0.1	-0.136982
CX15	0.24	0.245979
SV1	-0.11	0.129516
SV2/R6a	0.01	-0.118136
SV3/R6b	0.09	-0.125107
SV4	0.18	-0.0711443
SV5	0.05	-0.0210376
BFB	0.17	-0.0324726
Chromoplexy	0.19	0.0177119
Chromothripsis	0.07	-0.119066
Clustered Rearrangements	0.1	0.0990822
Complex non-cyclic	0.14	-0.00414615
ecDNA	-0.12	-0.188941
Pyrgo	0.17	-0.0700377
Rigma	0.12	-0.0385776
TIC	0.11	0.189238
